# Supplementary material for: Defect-Targeted Repair for Efficient and Stable Perovskite Solar Cells Using 2-Chlorocinnamic Acid
Source: Nanomaterials (Basel). 2025 Aug 12;15(16):1229. doi: 10.3390/nano15161229 (PMC12388658; doi:10.3390/nano15161229)
Supplement: Supplementary file 1 [file nanomaterials-15-01229-s001.zip]

Archive with 1 entries (1 files):
- nanomaterials-3799898-supplementary.pdf
